# Supplementary material for: Microvesicles from Lactobacillus reuteri (DSM-17938) completely reproduce modulation of gut motility by bacteria in mice
Source: PLoS One. 2020 Jan 7;15(1):e0225481. doi: 10.1371/journal.pone.0225481 (PMC6946587; doi:10.1371/journal.pone.0225481)
Supplement: S1 File — (XLSX) [file pone.0225481.s001.xlsx]

## Sheet: Figure 1
Figure 1b										Figure 1c
Bin centre (nm)	Concentration (particles / ml)	Concentration (particles / ml)	Concentration (particles / ml)	Concentration (particles / ml)	Concentration (particles / ml)	Avg Conc (particles / ml)	SD	N		4.039	4.039	4.039	4.02	4.02	4.02	4.02	4.02	4.02	4.02	4.039	4.039	4.039	4.039	4.039	4.039	4.039	4.039	4.039	4.039	4.059	4.059	4.059	4.059	4.059	4.059	4.059	4.059	4.059	4.059	4.059	4.059	4.059	4.059	4.059	4.059	4.059	4.078	4.078	4.078
5	0	0	0	0	0	0	0	5		4.216	4.216	4.216	4.196	4.196	4.196	4.196	4.196	4.196	4.196	4.196	4.196	4.196	4.196	4.196	4.196	4.196	4.196	4.196	4.196	4.196	4.216	4.196	4.196	4.216	4.216	4.196	4.196	4.196	4.196	4.196	4.196	4.196	4.196	4.196	4.196	4.196	4.196	4.196	4.196
15	0	0	0	107530	110	21528	43001	5		4.039	4.039	4.02	4	3.98	3.961	3.941	3.922	3.922	3.902	3.902	3.902	3.902	3.902	3.902	3.922	3.922	3.941	3.941	3.961	3.961	3.961	3.961	3.961	3.98	3.961	3.961	3.98	3.98	3.961	3.98	3.98	3.98	3.98	3.98	4	4	4.02	4.039	4.039
25	42860940	21005870	216590	15161790	2521780	16353394	1.53455e+07	5		3.549	3.529	3.51	3.471	3.412	3.373	3.353	3.314	3.294	3.255	3.275	3.255	3.255	3.275	3.255	3.275	3.294	3.314	3.333	3.353	3.392	3.412	3.392	3.392	3.412	3.431	3.431	3.451	3.451	3.431	3.451	3.471	3.49	3.51	3.549	3.588	3.608	3.627	3.667	3.706
35	193029730	39034080	61379730	18702500	40739870	70577182	6.26984e+07	5		3.235	3.216	3.216	3.137	3.059	2.98	2.922	2.902	2.902	2.882	2.882	2.882	2.902	2.902	2.882	2.863	2.863	2.882	2.882	2.922	2.961	2.98	3	3	3.02	3	3.059	3.078	3.078	3.059	3.059	3.098	3.118	3.137	3.176	3.216	3.235	3.255	3.314	3.353
45	420	39706050	70337170	5971300	56181500	34439288	2.75157e+07	5		3.02	3.02	3.02	2.98	2.922	2.882	2.863	2.882	2.882	2.882	2.863	2.863	2.863	2.843	2.784	2.725	2.725	2.706	2.745	2.745	2.745	2.765	2.765	2.765	2.765	2.784	2.843	2.863	2.863	2.863	2.863	2.882	2.882	2.902	2.922	2.961	2.98	3	3.039	3.059
55	30	150441120	69408040	97892680	29482310	69444836	5.25153e+07	5		2.922	2.961	2.98	3.02	3.059	3.098	3.118	3.157	3.176	3.157	3.137	3.137	3.137	3.098	3.02	2.98	2.961	2.941	2.922	2.882	2.843	2.843	2.804	2.804	2.804	2.804	2.843	2.843	2.843	2.843	2.824	2.843	2.863	2.882	2.902	2.922	2.922	2.941	2.961	2.98
65	41050	53327930	64193160	57460550	61083910	47221320	2.38677e+07	5		3.196	3.235	3.255	3.255	3.275	3.353	3.373	3.353	3.353	3.314	3.275	3.255	3.255	3.235	3.157	3.137	3.157	3.176	3.216	3.196	3.157	3.137	3.039	3.02	3.039	3.039	3.039	3.02	3	2.98	2.922	2.902	2.882	2.863	2.843	2.843	2.843	2.843	2.843	2.843
75	32180610	21103870	60865480	87203520	92335060	58737708	2.85138e+07	5		3.451	3.471	3.471	3.471	3.471	3.51	3.51	3.51	3.549	3.549	3.549	3.51	3.549	3.569	3.51	3.569	3.588	3.588	3.627	3.627	3.608	3.569	3.49	3.49	3.549	3.51	3.431	3.392	3.373	3.314	3.275	3.255	3.235	3.196	3.176	3.157	3.137	3.118	3.098	3.078
85	453284510	22445220	119163760	165733820	114464160	175018294	1.46686e+08	5		3.216	3.216	3.176	3.137	3.137	3.137	3.176	3.157	3.137	3.157	3.157	3.157	3.216	3.235	3.255	3.275	3.275	3.333	3.392	3.412	3.412	3.373	3.353	3.412	3.471	3.412	3.373	3.333	3.333	3.314	3.294	3.275	3.255	3.216	3.196	3.176	3.176	3.157	3.157	3.157
95	412495080	167618250	224758130	133159650	181126810	223831584	9.87925e+07	5		3.059	3.039	3.02	3.039	3.098	3.098	3.118	3.118	3.078	3.078	3.118	3.118	3.078	3.039	3.078	3.078	3.078	3.098	3.059	3.059	3.02	3.02	3.098	3.098	3.078	3.078	3.059	3.078	3.078	3.078	3.078	3.059	3.078	3.059	3.059	3.039	3.039	3.039	3.039	3.039
105	117318050	555492900	285123440	189176080	241005260	277623146	1.49753e+08	5		2.882	2.882	2.902	2.941	3	3.059	3.078	3.078	3.039	3.02	3.059	3.059	2.98	2.902	2.941	2.902	2.882	2.882	2.863	2.863	2.725	2.765	2.863	2.843	2.725	2.745	2.824	2.882	2.882	2.902	2.902	2.882	2.902	2.902	2.882	2.882	2.882	2.882	2.882	2.863
115	47573310	575488610	345312320	315162380	288738520	314455028	1.67916e+08	5		2.725	2.745	2.824	2.882	2.961	3	3.02	3.039	3.039	3.039	3.078	3.078	2.98	2.902	2.902	2.863	2.882	2.902	2.98	2.941	2.765	2.804	2.863	2.902	2.804	2.804	2.922	3.02	3.039	3.059	3.059	3.059	3	2.98	2.98	2.98	3	3.039	3.02	2.98
125	114928780	319700430	456804610	415324160	337443630	328840322	1.18127e+08	5		2.588	2.569	2.588	2.627	2.667	2.667	2.686	2.706	2.765	2.824	2.941	2.98	2.941	2.961	3	2.98	3.059	3.098	3.059	3	2.961	3.02	3.059	3.039	3.078	3.137	3.196	3.235	3.235	3.255	3.275	3.235	3.216	3.196	3.196	3.196	3.196	3.216	3.216	3.196
135	525378540	190627780	577201930	379437330	390032120	412535540	134680000	5		2.882	2.784	2.725	2.686	2.686	2.627	2.549	2.471	2.392	2.333	2.412	2.451	2.392	2.471	2.588	2.627	2.647	2.627	2.51	2.529	2.608	2.686	2.804	2.745	2.824	2.902	2.922	2.922	2.902	2.902	2.922	2.941	3.02	3.078	3.098	3.098	3.118	3.118	3.118	3.118
145	773026390	210744350	604182850	390789660	407649550	477278560	1.9336e+08	5		3.157	3.118	3.059	3.039	3.039	3	2.941	2.922	2.843	2.686	2.608	2.627	2.51	2.353	2.294	2.255	2.216	2.235	2.196	2.118	2.098	2.157	2.255	2.157	2.157	2.176	2.235	2.294	2.333	2.314	2.294	2.333	2.412	2.49	2.51	2.529	2.549	2.549	2.529	2.569
155	363886560	355691980	494860970	498096300	370040180	416515198	6.54564e+07	5		2.804	2.784	2.725	2.686	2.686	2.627	2.549	2.608	2.686	2.627	2.588	2.588	2.529	2.49	2.431	2.333	2.235	2.235	2.078	1.863	1.843	1.902	1.882	1.765	1.725	1.725	1.725	1.765	1.824	1.863	1.882	1.941	1.98	2.02	2.02	2.039	2.059	2.059	2.059	2.078
165	164017810	510639270	348758270	444665580	321760230	357968232	1.18184e+08	5		2.627	2.627	2.608	2.608	2.627	2.627	2.608	2.627	2.608	2.569	2.529	2.549	2.451	2.353	2.275	2.216	2.196	2.176	2.059	1.882	1.863	1.902	1.824	1.765	1.804	1.882	1.902	1.902	1.941	1.98	2	2.039	2.059	2.078	2.078	2.098	2.118	2.118	2.137	2.157
175	141590330	450819960	254067440	232932730	298901650	275662422	1.01477e+08	5		2.078	2.078	2.078	2.078	2.098	2.118	2.157	2.216	2.275	2.314	2.314	2.314	2.255	2.235	2.157	2.157	2.118	2.059	1.941	1.863	1.863	1.824	1.784	1.765	1.824	1.843	1.843	1.784	1.745	1.745	1.765	1.765	1.824	1.863	1.863	1.902	1.902	1.902	1.902	1.941
185	182753320	269391810	213895090	120734550	286296730	214614300	5.99466e+07	5		1.961	1.941	1.941	1.941	1.941	1.961	1.961	1.98	1.961	1.98	1.98	2	1.98	1.98	1.961	2.02	2.059	2.02	1.902	1.784	1.765	1.745	1.647	1.627	1.686	1.706	1.706	1.667	1.627	1.627	1.667	1.667	1.706	1.706	1.725	1.706	1.725	1.725	1.725	1.725
195	208734510	145863180	202759740	99392640	254312890	182212592	5.386e+07	5
205	191317600	94707760	195539360	129176900	204116210	162971566	4.32645e+07	5
215	183810220	86022580	176147410	206237720	154790820	161401750	4.11231e+07	5		4.108	4.129	4.129	4.129	4.087	4.087	4.066	4.066	4.045	4.045	4.024	4.024	4.024	4.024	4.002	4.002	4.002	4.002	4.002	4.002	4.024	4.024	4.024	4.024	4.024	4.024	4.024	4.024	4.024	4.024	4.024	4.024	4.024	4.024	4.024	4.024	4.024	4.024	4.045	4.045
225	202998900	102682840	145622290	314635930	113700260	175928044	7.76251e+07	5		4.384	4.384	4.405	4.384	4.32	4.299	4.299	4.278	4.256	4.235	4.214	4.214	4.214	4.214	4.193	4.193	4.193	4.193	4.193	4.193	4.214	4.214	4.235	4.256	4.235	4.235	4.256	4.256	4.235	4.235	4.235	4.235	4.235	4.235	4.235	4.235	4.235	4.256	4.256	4.235
235	172316920	126282010	115308900	354694550	79959160	169712308	9.70843e+07	5		4.32	4.341	4.362	4.341	4.299	4.256	4.278	4.214	4.172	4.193	4.172	4.172	4.172	4.129	4.129	4.087	4.066	4.066	4.045	4.002	3.981	3.96	3.939	3.939	3.918	3.918	3.918	3.918	3.896	3.896	3.896	3.896	3.875	3.875	3.875	3.896	3.896	3.896	3.896	3.896
245	55614760	127481750	92229300	224057360	53964490	110669532	6.28108e+07	5		4.214	4.256	4.341	4.32	4.235	4.172	4.193	4.087	4.024	4.108	4.129	4.151	4.172	4.151	4.151	4.087	4.066	4.066	4.024	3.96	3.939	3.854	3.769	3.706	3.642	3.558	3.452	3.388	3.325	3.282	3.219	3.198	3.198	3.176	3.155	3.134	3.134	3.134	3.155	3.134
255	3793240	100659540	75569400	64821440	36581470	56285018	3.33391e+07	5		4.129	4.256	4.362	4.384	4.341	4.299	4.32	4.278	4.256	4.32	4.362	4.362	4.384	4.426	4.489	4.511	4.489	4.511	4.511	4.489	4.489	4.468	4.384	4.362	4.341	4.256	4.151	4.024	3.896	3.748	3.664	3.621	3.579	3.473	3.367	3.304	3.24	3.219	3.176	3.071
265	45360	68798830	61179090	8413680	26590970	33005586	2.75942e+07	5		3.748	3.918	4.087	4.129	4.172	4.193	4.214	4.235	4.256	4.299	4.299	4.32	4.362	4.405	4.447	4.489	4.489	4.489	4.532	4.574	4.574	4.532	4.489	4.468	4.468	4.447	4.447	4.384	4.32	4.256	4.193	4.172	4.151	4.087	4.024	3.918	3.833	3.833	3.769	3.642
275	130	44266390	46180740	612290	21621550	22536220	2.01029e+07	5		3.579	3.706	3.854	3.896	3.939	3.96	4.024	4.087	4.151	4.214	4.214	4.235	4.299	4.362	4.426	4.447	4.447	4.468	4.511	4.532	4.553	4.532	4.574	4.532	4.468	4.468	4.489	4.447	4.447	4.447	4.447	4.405	4.384	4.384	4.341	4.299	4.256	4.235	4.235	4.172
285	0	25023330	31235990	41230	19597900	15179690	1.29137e+07	5		3.536	3.621	3.706	3.727	3.748	3.748	3.791	3.854	3.918	4.002	4.002	4.002	4.066	4.129	4.193	4.256	4.256	4.278	4.32	4.341	4.362	4.362	4.362	4.299	4.214	4.172	4.193	4.193	4.256	4.256	4.256	4.214	4.172	4.214	4.193	4.214	4.214	4.151	4.151	4.193
295	0	10015830	19024130	5400	19016820	9612436	8.5074e+06	5		3.473	3.558	3.579	3.6	3.621	3.6	3.621	3.664	3.685	3.727	3.748	3.769	3.812	3.833	3.875	3.939	3.981	3.981	4.002	4.024	4.045	4.066	4.066	4.024	3.96	3.918	3.896	3.918	3.96	3.981	3.981	3.918	3.875	3.918	3.918	3.896	3.939	3.896	3.854	3.854
305	0	2219290	11006410	2950	18711800	6388090	7.3778e+06	5		3.071	3.092	3.155	3.304	3.409	3.431	3.515	3.515	3.515	3.558	3.558	3.558	3.6	3.621	3.642	3.685	3.706	3.706	3.685	3.621	3.621	3.664	3.706	3.706	3.748	3.769	3.706	3.664	3.642	3.621	3.664	3.664	3.664	3.6	3.579	3.536	3.515	3.536	3.536	3.494
315	0	234810	6596760	9880	17749790	4918248	6.89466e+06	5		3.113	3.071	3.028	3.092	3.113	3.134	3.176	3.176	3.155	3.176	3.176	3.176	3.176	3.176	3.176	3.198	3.198	3.198	3.198	3.134	3.155	3.198	3.282	3.367	3.431	3.473	3.431	3.409	3.409	3.388	3.452	3.431	3.431	3.367	3.346	3.304	3.219	3.24	3.282	3.24
325	0	12300	4494140	146960	15581890	4047058	6.01865e+06	5		2.859	2.901	2.88	2.88	2.901	2.922	2.922	2.944	2.922	2.944	2.986	3.007	3.028	3.028	3.028	3.028	3.007	2.986	2.986	2.986	2.986	3.028	3.155	3.261	3.367	3.367	3.388	3.409	3.473	3.473	3.515	3.536	3.515	3.473	3.452	3.409	3.367	3.388	3.367	3.304
335	0	410	3731690	3526340	12269490	3905586	4.48627e+06	5		2.965	2.944	2.922	2.88	2.88	2.901	2.88	2.88	2.901	2.901	2.965	3.028	3.071	3.071	3.049	3.049	3.028	3.007	3.007	3.028	3.049	3.092	3.176	3.261	3.367	3.388	3.515	3.558	3.6	3.621	3.621	3.664	3.642	3.664	3.664	3.664	3.664	3.664	3.642	3.6
345	0	10	3875040	35817770	8484860	9635536	1.34589e+07	5		3.134	3.134	3.134	3.071	3.007	3.007	2.986	2.986	2.965	2.944	2.922	2.944	2.944	2.922	2.901	2.922	2.944	2.965	2.986	3.028	3.028	3.049	3.071	3.155	3.261	3.346	3.431	3.473	3.536	3.558	3.621	3.685	3.685	3.727	3.769	3.791	3.875	3.875	3.812	3.854
355	0	0	4906790	43914410	5112150	10786670	1.67148e+07	5		3.134	3.176	3.155	3.092	3.071	3.092	3.049	3.049	3.071	3.028	2.944	2.901	2.859	2.838	2.859	2.922	2.944	2.944	3.007	3.113	3.134	3.092	3.092	3.155	3.24	3.282	3.346	3.367	3.346	3.388	3.494	3.6	3.642	3.685	3.727	3.791	3.918	3.939	3.896	3.918
365	130	0	7072520	2549760	2706000	2465682	2.58636e+06	5		2.774	2.859	2.859	2.859	2.901	2.944	2.944	3.007	3.049	2.986	2.901	2.859	2.838	2.859	2.922	2.986	2.965	2.965	2.965	3.028	3.007	3.007	3.028	3.092	3.176	3.219	3.261	3.304	3.325	3.388	3.452	3.558	3.6	3.706	3.769	3.791	3.854	3.875	3.896	4.002
375	20500	0	10542020	3990	1289990	2371300	4.11542e+06	5		2.329	2.414	2.456	2.499	2.541	2.584	2.605	2.689	2.711	2.668	2.584	2.605	2.668	2.711	2.732	2.689	2.689	2.711	2.711	2.711	2.689	2.711	2.795	2.838	2.922	2.986	3.049	3.134	3.219	3.282	3.346	3.431	3.473	3.6	3.706	3.727	3.748	3.748	3.812	3.918
385	990650	0	14638260	0	574310	3240644	5.71106e+06	5		2.118	2.096	2.096	2.075	2.054	2.075	2.096	2.139	2.16	2.118	2.096	2.096	2.139	2.139	2.118	2.118	2.096	2.139	2.118	2.075	2.096	2.139	2.16	2.16	2.202	2.287	2.372	2.414	2.414	2.435	2.52	2.605	2.647	2.732	2.774	2.795	2.838	2.88	2.922	3.007
395	10704180	0	17180290	0	248110	5626516	7.09246e+06	5		2.456	2.499	2.456	2.351	2.308	2.329	2.266	2.329	2.351	2.351	2.393	2.351	2.308	2.308	2.308	2.372	2.414	2.393	2.372	2.393	2.414	2.393	2.372	2.351	2.329	2.287	2.351	2.372	2.393	2.414	2.393	2.393	2.414	2.478	2.52	2.541	2.562	2.605	2.605	2.668
405	21994780	130	15733770	0	107090	7567154	9.43424e+06	5		2.202	2.266	2.181	2.16	2.16	2.181	2.202	2.287	2.308	2.372	2.541	2.541	2.584	2.562	2.499	2.499	2.478	2.372	2.308	2.266	2.202	2.181	2.181	2.181	2.202	2.181	2.16	2.181	2.139	2.118	2.075	2.054	2.033	2.033	2.054	2.096	2.118	2.139	2.16	2.202
415	8425310	2000	10610360	0	46730	3816880	4.70585e+06	5
425	677490	25210	5085420	0	20450	1161714	1.97857e+06	5
435	14860	219360	1706700	0	8770	389938	663473	5
445	130	1250050	402160	0	3570	331182	484967	5
455	0	4653960	67690	0	1330	944596	1.85486e+06	5
465	0	11522890	8380	0	440	2306342	4.60828e+06	5
475	0	19328080	790	0	130	3865800	7.73114e+06	5
485	0	22153510	60	0	30	4430720	8861395	5
495	0	17263990	0	0	0	3452798	6905596	5
505	0	8989280	0	0	0	1797856	3595712	5
515	0	3048170	0	0	0	609634	1219268	5
525	0	653940	0	0	0	130788	261576	5
535	0	86350	0	0	0	17270	34540	5
545	620	6860	0	0	0	1496	2692.73	5
555	25420	320	0	0	0	5148	10136.8	5
565	462930	0	0	0	0	92586	185172	5
575	3111710	0	0	0	0	622342	1244684	5
585	6879940	0	0	0	0	1375988	2751976	5
595	4695260	0	0	0	0	939052	1878104	5
605	961760	0	0	0	0	192352	384704	5
615	58890	0	0	0	0	11778	23556	5
625	1090	0	0	0	0	218	436	5
635	0	0	0	0	0	0	0	5
645	0	0	0	0	0	0	0	5
655	0	0	0	0	0	0	0	5
665	0	0	0	0	0	0	0	5
675	0	0	0	0	0	0	0	5
685	0	0	0	0	0	0	0	5
695	0	0	0	0	0	0	0	5
705	0	0	0	0	0	0	0	5
715	0	0	0	0	0	0	0	5
725	0	0	0	0	0	0	0	5
735	0	0	0	0	0	0	0	5
745	0	0	0	0	0	0	0	5
755	0	0	0	0	0	0	0	5
765	0	0	0	0	0	0	0	5
775	0	0	0	0	0	0	0	5
785	0	0	0	0	0	0	0	5
795	0	0	0	0	0	0	0	5
805	0	0	0	0	0	0	0	5
815	0	0	0	0	0	0	0	5
825	0	0	0	0	0	0	0	5
835	0	0	0	0	0	0	0	5
845	0	0	0	0	0	0	0	5
855	0	0	0	0	0	0	0	5
865	0	0	0	0	0	0	0	5
875	0	0	0	0	0	0	0	5
885	0	0	0	0	0	0	0	5
895	0	0	0	0	0	0	0	5
905	0	0	0	0	0	0	0	5
915	0	0	0	0	0	0	0	5
925	0	0	0	0	0	0	0	5
935	0	0	0	0	0	0	0	5
945	0	0	0	0	0	0	0	5
955	0	0	0	0	0	0	0	5
965	0	0	0	0	0	0	0	5
975	0	0	0	0	0	0	0	5
985	0	0	0	0	0	0	0	5
995	0	0	0	0	0	0	0	5
1005	0	0	0	0	0	0	0	5
1015	0	0	0	0	0	0	0	5
1025	0	0	0	0	0	0	0	5
1035	0	0	0	0	0	0	0	5
1045	0	0	0	0	0	0	0	5
1055	0	0	0	0	0	0	0	5
1065	0	0	0	0	0	0	0	5
1075	0	0	0	0	0	0	0	5
1085	0	0	0	0	0	0	0	5
1095	0	0	0	0	0	0	0	5
1105	0	0	0	0	0	0	0	5
1115	0	0	0	0	0	0	0	5
1125	0	0	0	0	0	0	0	5
1135	0	0	0	0	0	0	0	5
1145	0	0	0	0	0	0	0	5
1155	0	0	0	0	0	0	0	5
1165	0	0	0	0	0	0	0	5
1175	0	0	0	0	0	0	0	5
1185	0	0	0	0	0	0	0	5
1195	0	0	0	0	0	0	0	5
1205	0	0	0	0	0	0	0	5
1215	0	0	0	0	0	0	0	5
1225	0	0	0	0	0	0	0	5
1235	0	0	0	0	0	0	0	5
1245	0	0	0	0	0	0	0	5
1255	0	0	0	0	0	0	0	5
1265	0	0	0	0	0	0	0	5
1275	0	0	0	0	0	0	0	5
1285	0	0	0	0	0	0	0	5
1295	0	0	0	0	0	0	0	5
1305	0	0	0	0	0	0	0	5
1315	0	0	0	0	0	0	0	5
1325	0	0	0	0	0	0	0	5
1335	0	0	0	0	0	0	0	5
1345	0	0	0	0	0	0	0	5
1355	0	0	0	0	0	0	0	5
1365	0	0	0	0	0	0	0	5
1375	0	0	0	0	0	0	0	5
1385	0	0	0	0	0	0	0	5
1395	0	0	0	0	0	0	0	5
1405	0	0	0	0	0	0	0	5
1415	0	0	0	0	0	0	0	5
1425	0	0	0	0	0	0	0	5
1435	0	0	0	0	0	0	0	5
1445	0	0	0	0	0	0	0	5
1455	0	0	0	0	0	0	0	5
1465	0	0	0	0	0	0	0	5
1475	0	0	0	0	0	0	0	5
1485	0	0	0	0	0	0	0	5
1495	0	0	0	0	0	0	0	5
1505	0	0	0	0	0	0	0	5
1515	0	0	0	0	0	0	0	5
1525	0	0	0	0	0	0	0	5
1535	0	0	0	0	0	0	0	5
1545	0	0	0	0	0	0	0	5
1555	0	0	0	0	0	0	0	5
1565	0	0	0	0	0	0	0	5
1575	0	0	0	0	0	0	0	5
1585	0	0	0	0	0	0	0	5
1595	0	0	0	0	0	0	0	5
1605	0	0	0	0	0	0	0	5
1615	0	0	0	0	0	0	0	5
1625	0	0	0	0	0	0	0	5
1635	0	0	0	0	0	0	0	5
1645	0	0	0	0	0	0	0	5
1655	0	0	0	0	0	0	0	5
1665	0	0	0	0	0	0	0	5
1675	0	0	0	0	0	0	0	5
1685	0	0	0	0	0	0	0	5
1695	0	0	0	0	0	0	0	5
1705	0	0	0	0	0	0	0	5
1715	0	0	0	0	0	0	0	5
1725	0	0	0	0	0	0	0	5
1735	0	0	0	0	0	0	0	5
1745	0	0	0	0	0	0	0	5
1755	0	0	0	0	0	0	0	5
1765	0	0	0	0	0	0	0	5
1775	0	0	0	0	0	0	0	5
1785	0	0	0	0	0	0	0	5
1795	0	0	0	0	0	0	0	5
1805	0	0	0	0	0	0	0	5
1815	0	0	0	0	0	0	0	5
1825	0	0	0	0	0	0	0	5
1835	0	0	0	0	0	0	0	5
1845	0	0	0	0	0	0	0	5
1855	0	0	0	0	0	0	0	5
1865	0	0	0	0	0	0	0	5
1875	0	0	0	0	0	0	0	5
1885	0	0	0	0	0	0	0	5
1895	0	0	0	0	0	0	0	5
1905	0	0	0	0	0	0	0	5
1915	0	0	0	0	0	0	0	5
1925	0	0	0	0	0	0	0	5
1935	0	0	0	0	0	0	0	5
1945	0	0	0	0	0	0	0	5
1955	0	0	0	0	0	0	0	5
1965	0	0	0	0	0	0	0	5
1975	0	0	0	0	0	0	0	5
1985	0	0	0	0	0	0	0	5
1995	0	0	0	0	0	0	0	5
2005	0	0	0	0	0	0	0	5
2015	0	0	0	0	0	0	0	5
2025	0	0	0	0	0	0	0	5
2035	0	0	0	0	0	0	0	5
2045	0	0	0	0	0	0	0	5
2055	0	0	0	0	0	0	0	5
2065	0	0	0	0	0	0	0	5
2075	0	0	0	0	0	0	0	5
2085	0	0	0	0	0	0	0	5
2095	0	0	0	0	0	0	0	5
2105	0	0	0	0	0	0	0	5
2115	0	0	0	0	0	0	0	5
2125	0	0	0	0	0	0	0	5
2135	0	0	0	0	0	0	0	5
2145	0	0	0	0	0	0	0	5
2155	0	0	0	0	0	0	0	5
2165	0	0	0	0	0	0	0	5
2175	0	0	0	0	0	0	0	5
2185	0	0	0	0	0	0	0	5
2195	0	0	0	0	0	0	0	5
2205	0	0	0	0	0	0	0	5
2215	0	0	0	0	0	0	0	5
2225	0	0	0	0	0	0	0	5
2235	0	0	0	0	0	0	0	5
2245	0	0	0	0	0	0	0	5
2255	0	0	0	0	0	0	0	5
2265	0	0	0	0	0	0	0	5
2275	0	0	0	0	0	0	0	5
2285	0	0	0	0	0	0	0	5
2295	0	0	0	0	0	0	0	5
2305	0	0	0	0	0	0	0	5
2315	0	0	0	0	0	0	0	5
2325	0	0	0	0	0	0	0	5
2335	0	0	0	0	0	0	0	5
2345	0	0	0	0	0	0	0	5
2355	0	0	0	0	0	0	0	5
2365	0	0	0	0	0	0	0	5
2375	0	0	0	0	0	0	0	5
2385	0	0	0	0	0	0	0	5
2395	0	0	0	0	0	0	0	5
2405	0	0	0	0	0	0	0	5
2415	0	0	0	0	0	0	0	5
2425	0	0	0	0	0	0	0	5
2435	0	0	0	0	0	0	0	5
2445	0	0	0	0	0	0	0	5
2455	0	0	0	0	0	0	0	5
2465	0	0	0	0	0	0	0	5
2475	0	0	0	0	0	0	0	5
2485	0	0	0	0	0	0	0	5
2495	0	0	0	0	0	0	0	5
2505	0	0	0	0	0	0	0	5
2515	0	0	0	0	0	0	0	5
2525	0	0	0	0	0	0	0	5
2535	0	0	0	0	0	0	0	5
2545	0	0	0	0	0	0	0	5
2555	0	0	0	0	0	0	0	5
2565	0	0	0	0	0	0	0	5
2575	0	0	0	0	0	0	0	5
2585	0	0	0	0	0	0	0	5
2595	0	0	0	0	0	0	0	5
2605	0	0	0	0	0	0	0	5
2615	0	0	0	0	0	0	0	5
2625	0	0	0	0	0	0	0	5
2635	0	0	0	0	0	0	0	5
2645	0	0	0	0	0	0	0	5
2655	0	0	0	0	0	0	0	5
2665	0	0	0	0	0	0	0	5
2675	0	0	0	0	0	0	0	5
2685	0	0	0	0	0	0	0	5
2695	0	0	0	0	0	0	0	5
2705	0	0	0	0	0	0	0	5
2715	0	0	0	0	0	0	0	5
2725	0	0	0	0	0	0	0	5
2735	0	0	0	0	0	0	0	5
2745	0	0	0	0	0	0	0	5
2755	0	0	0	0	0	0	0	5
2765	0	0	0	0	0	0	0	5
2775	0	0	0	0	0	0	0	5
2785	0	0	0	0	0	0	0	5
2795	0	0	0	0	0	0	0	5
2805	0	0	0	0	0	0	0	5
2815	0	0	0	0	0	0	0	5
2825	0	0	0	0	0	0	0	5
2835	0	0	0	0	0	0	0	5
2845	0	0	0	0	0	0	0	5
2855	0	0	0	0	0	0	0	5
2865	0	0	0	0	0	0	0	5
2875	0	0	0	0	0	0	0	5
2885	0	0	0	0	0	0	0	5
2895	0	0	0	0	0	0	0	5
2905	0	0	0	0	0	0	0	5
2915	0	0	0	0	0	0	0	5
2925	0	0	0	0	0	0	0	5
2935	0	0	0	0	0	0	0	5
2945	0	0	0	0	0	0	0	5
2955	0	0	0	0	0	0	0	5
2965	0	0	0	0	0	0	0	5
2975	0	0	0	0	0	0	0	5
2985	0	0	0	0	0	0	0	5
2995	0	0	0	0	0	0	0	5
3005	0	0	0	0	0	0	0	5
3015	0	0	0	0	0	0	0	5
3025	0	0	0	0	0	0	0	5
3035	0	0	0	0	0	0	0	5
3045	0	0	0	0	0	0	0	5
3055	0	0	0	0	0	0	0	5
3065	0	0	0	0	0	0	0	5
3075	0	0	0	0	0	0	0	5
3085	0	0	0	0	0	0	0	5
3095	0	0	0	0	0	0	0	5
3105	0	0	0	0	0	0	0	5
3115	0	0	0	0	0	0	0	5
3125	0	0	0	0	0	0	0	5
3135	0	0	0	0	0	0	0	5
3145	0	0	0	0	0	0	0	5
3155	0	0	0	0	0	0	0	5
3165	0	0	0	0	0	0	0	5
3175	0	0	0	0	0	0	0	5
3185	0	0	0	0	0	0	0	5
3195	0	0	0	0	0	0	0	5
3205	0	0	0	0	0	0	0	5
3215	0	0	0	0	0	0	0	5
3225	0	0	0	0	0	0	0	5
3235	0	0	0	0	0	0	0	5
3245	0	0	0	0	0	0	0	5
3255	0	0	0	0	0	0	0	5
3265	0	0	0	0	0	0	0	5
3275	0	0	0	0	0	0	0	5
3285	0	0	0	0	0	0	0	5
3295	0	0	0	0	0	0	0	5
3305	0	0	0	0	0	0	0	5
3315	0	0	0	0	0	0	0	5
3325	0	0	0	0	0	0	0	5
3335	0	0	0	0	0	0	0	5
3345	0	0	0	0	0	0	0	5
3355	0	0	0	0	0	0	0	5
3365	0	0	0	0	0	0	0	5
3375	0	0	0	0	0	0	0	5
3385	0	0	0	0	0	0	0	5
3395	0	0	0	0	0	0	0	5
3405	0	0	0	0	0	0	0	5
3415	0	0	0	0	0	0	0	5
3425	0	0	0	0	0	0	0	5
3435	0	0	0	0	0	0	0	5
3445	0	0	0	0	0	0	0	5
3455	0	0	0	0	0	0	0	5
3465	0	0	0	0	0	0	0	5
3475	0	0	0	0	0	0	0	5
3485	0	0	0	0	0	0	0	5
3495	0	0	0	0	0	0	0	5
3505	0	0	0	0	0	0	0	5
3515	0	0	0	0	0	0	0	5
3525	0	0	0	0	0	0	0	5
3535	0	0	0	0	0	0	0	5
3545	0	0	0	0	0	0	0	5
3555	0	0	0	0	0	0	0	5
3565	0	0	0	0	0	0	0	5
3575	0	0	0	0	0	0	0	5
3585	0	0	0	0	0	0	0	5
3595	0	0	0	0	0	0	0	5
3605	0	0	0	0	0	0	0	5
3615	0	0	0	0	0	0	0	5
3625	0	0	0	0	0	0	0	5
3635	0	0	0	0	0	0	0	5
3645	0	0	0	0	0	0	0	5
3655	0	0	0	0	0	0	0	5
3665	0	0	0	0	0	0	0	5
3675	0	0	0	0	0	0	0	5
3685	0	0	0	0	0	0	0	5
3695	0	0	0	0	0	0	0	5
3705	0	0	0	0	0	0	0	5
3715	0	0	0	0	0	0	0	5
3725	0	0	0	0	0	0	0	5
3735	0	0	0	0	0	0	0	5
3745	0	0	0	0	0	0	0	5
3755	0	0	0	0	0	0	0	5
3765	0	0	0	0	0	0	0	5
3775	0	0	0	0	0	0	0	5
3785	0	0	0	0	0	0	0	5
3795	0	0	0	0	0	0	0	5
3805	0	0	0	0	0	0	0	5
3815	0	0	0	0	0	0	0	5
3825	0	0	0	0	0	0	0	5
3835	0	0	0	0	0	0	0	5
3845	0	0	0	0	0	0	0	5
3855	0	0	0	0	0	0	0	5
3865	0	0	0	0	0	0	0	5
3875	0	0	0	0	0	0	0	5
3885	0	0	0	0	0	0	0	5
3895	0	0	0	0	0	0	0	5
3905	0	0	0	0	0	0	0	5
3915	0	0	0	0	0	0	0	5
3925	0	0	0	0	0	0	0	5
3935	0	0	0	0	0	0	0	5
3945	0	0	0	0	0	0	0	5
3955	0	0	0	0	0	0	0	5
3965	0	0	0	0	0	0	0	5
3975	0	0	0	0	0	0	0	5
3985	0	0	0	0	0	0	0	5
3995	0	0	0	0	0	0	0	5
[truncated: 520 more columns]

## Sheet: Figure 2
a			b			c			d			e
Krebs	Broth		Krebs	CM		Krebs	DSM		Krebs	µV		Krebs	CM-µV
2.8357	2.6802		2.5197	2.6324		2.1522	1.4603		2.9045	2.0606		2.2198	2.7737
2.5489	2.6763		4.1083	3.379		2.4593	0.7291		2.9281	2.2641		3.4984	3.514
3.2034	2.9212		2.1573	2.8686		5.1968	3.1696		2.4566	2.0726		2.038	2.5679
3.2621	2.6669		5.2747	3.5931		2.0719	3.6594		2.8446	2.2056		3.6724	2.8414
2.4636	2.576		2.7792	1.9433		3.7521	3.4972		2.3589	2.3161		2.9635	2.2041
3.1223	2.7928		3.099	1.6766		3.5219	1.5062		1.7444	1.7852		2.8277	3.0996
2.7626	2.5229		1.8496	3.6263		3.1135	1.7416		2.3849	2.7468		3.5812	3.1127
2.813	2.5661		2.3793	2.9014		5.5121	2.768		2.9644	3.0426		3.5458	3.5281
2.5539	2.8277		3.62	1.45		2.2222	2.1692		3.0088	2.188		3.2647	3.6117
3.1716	2.8649		2.1193	2.211		4.0249	2.9838		3.1506	2.927		2.3588	2.8418
2.896	3.1567		2.9062	2.8292		2.1195	1.9061		3.4951	2.3734		2.568	2.3476
2.7568	2.5059		2.4827	3.226		5.9777	4.9683		4.7432	2.8473		3.0552	3.0857
3.0361	3.0083		1.6598	1.4372		3.5806	2.8635		3.4209	2.1227		3.3376	2.3638
3.4853	2.9043		3.1342	2.5211		7.7396	1.428		3.4945	2.8606		2.6533	2.5935
2.8307	2.4858		2.1688	1.7927		1.8456	0.6047		2.7343	3.031		2.4107	2.5326
2.9224	2.911		2.6086	3.825		2.2464	2.0416		3.2685	2.7733		2.7185	2.3521
2.4896	3.2089		5.9854	0.4865		0.5786	0.4018		2.8483	2.0125		2.7093	3.2001
3.2911	3.4737		3.3218	0.3177		0.8238	0.7491		3.2759	2.881		2.8756	3.059
2.9735	2.6517		2.0267	0.2484		1.7668	1.4129		2.857	2.0381		2.6109	2.2451
3.971	2.946		2.8444	1.0485		1.5147	1.0187		3.2222	2.4123		3.397	3.0755
			3.5528	1.5284
			2.4672	2.5038
			3.0536	2.2928
			6.8125	1.7305
			4.0733	1.3107
			2.4724	2.1859
			1.9745	2.78
			3.0958	3.2641
Mean	Mean		Mean	Mean		Mean	Mean		Mean	Mean		Mean	Mean
2.96948	2.81736		3.09097	2.20036		3.11101	2.05395		3.00529	2.44804		2.91532	2.8475
S.E.M	S.E.M		S.E.M	S.E.M		S.E.M	S.E.M		S.E.M	S.E.M		S.E.M	S.E.M
0.0823127	0.0581773		0.231683	0.188911		0.410193	0.268407		0.133182	0.0890501		0.108804	0.0980952

## Sheet: Figure 3
a			b			c			d			e
Krebs	Broth		Krebs	CM		Krebs	DSM		Krebs	µV		Krebs	CM-µV
0.018074	0.02628		0.03409	0.01891		0.03055	0.007163		0.01857	0.014468		0.02376	0.03252
0.02476	0.02239		0.015728	0.01613		0.03061	0.03266		0.015463	0.016721		0.018913	0.0286
0.03709	0.02523		0.02371	0.01193		0.04464	0.01238		0.02077	0.017363		0.02204	0.02873
0.015367	0.017621		0.03409	0.007654		0.04598	0.01109		0.015508	0.016591		0.02186	0.02596
0.03841	0.02642		0.015728	0.01613		0.03731	0.0349		0.01853	0.017728		0.03315	0.0204
0.01982	0.02382		0.01909	0.02068		0.04167	0.01515		0.02048	0.017124		0.03008	0.02847
0.02089	0.017224		0.014333	0.02128		0.04197	0.01471		0.0192	0.017791		0.02847	0.02582
0.016732	0.016448		0.022	0.01932		0.02967	0.01475		0.016762	0.015849		0.02326	0.02732
0.03678	0.03198		0.03337	0.01972		0.03135	0.04329		0.03388	0.01982		0.02043	0.03131
0.02291	0.02198		0.0237	0.01575		0.0247	0.03356		0.03886	0.02017		0.02253	0.02471
0.03074	0.02699		0.02198	0.00885		0.03289	0.03676		0.03257	0.02076		0.02472	0.02202
0.03137	0.02759		0.02999	0.01032		0.03165	0.04762		0.02218	0.02285		0.02061	0.02313
0.018328	0.02082		0.02176	0.03947		0.02404	0.02179		0.02306	0.02201		0.02199	0.03252
0.02683	0.02034		0.01984	0.04082		0.02315	0.02219		0.02403	0.02353		0.03066	0.02285
0.02011	0.02076		0.05348	0.0372		0.01498	0.01572		0.02599	0.016818		0.02646	0.02605
0.02029	0.02213		0.04775	0.03384		0.02451	0.01106		0.02723	0.01874		0.0282	0.02587
0.017278	0.018124		0.01685	0.02519		0.005817	0.007886		0.02858	0.013089		0.02355	0.02816
0.016764	0.016153		0.02628	0.02257		0.01656	0.009785		0.02858	0.017677		0.02701	0.02196
0.0204	0.02415		0.02023	0.007062		0.006849	0.005605		0.02913	0.01846		0.02171	0.02658
0.01936	0.018862		0.02079	0.01311		0.006637	0.006704		0.03657	0.017174		0.02866	0.02333
			0.03725	0.01751
			0.02501	0.02248
			0.03425	0.02583
			0.03288	0.02588
			0.02281	0.01787
			0.02595	0.01437
			0.015747	0.02
			0.01608	0.02042
Mean	Mean		Mean	Mean		Mean	Mean		Mean	Mean		Mean	Mean
0.0236152	0.0222656		0.0258845	0.0203677		0.0272767	0.0202387		0.0247971	0.0182367		0.0249032	0.0263155
S.E.M	S.E.M		S.E.M	S.E.M		S.E.M	S.E.M		S.E.M	S.E.M		S.E.M	S.E.M
0.00164764	0.000957359		0.00182696	0.00168612		0.00275369	0.0029352		0.00156162	0.000593333		0.00088032	0.000775975

## Sheet: Figure 4
a			b			c			d			e
Krebs	Broth		Krebs	CM		Krebs	DSM		Krebs	µV		Krebs	CM-µV
0.303	0.352		0.258	0.73		0.589	0.63		0.341	0.394		0.368	0.447
0.328	0.376		0.341	0.261		0.621	0.416		0.323	0.305		0.336	0.464
0.278	0.37		0.495	0.843		0.678	0.434		0.481	0.461		0.401	0.366
0.321	0.347		0.347	0.181		0.705	0.577		0.401	0.45		0.383	0.386
0.331	0.436		0.508	0.248		0.567	0.327		0.301	0.366		0.377	0.346
0.339	0.397		0.434	0.267		0.636	0.306		0.462	0.305		0.51	0.323
0.455	0.419		0.472	0.259		0.668	0.387		0.143	0.257		0.291	0.272
0.355	0.329		0.759	0.251		0.441	0.437		0.15	0.395		0.385	0.252
0.613	0.611		0.329	0.346		0.269	0.583		0.507	0.283		0.252	0.424
0.843	0.75		0.357	0.518		0.32	0.399		0.512	0.258		0.237	0.25
0.701	0.586		0.54	0.342		0.347	0.492		0.601	0.316		0.212	0.336
0.549	0.545		0.563	0.215		0.31	0.216		0.541	0.52		0.341	0.367
0.436	0.568		0.129	0.441		0.229	0.298		0.218	0.177		0.457	0.304
0.581	0.467		0.325	0.274		0.794	0.375		0.382	0.27		0.409	0.308
0.441	0.522		0.207	0.535		0.157	0.294		0.304	0.183		0.354	0.258
0.456	0.415		0.304	0.258		0.281	0.237		0.458	0.186		0.287	0.268
0.201	0.235		0.119	0.051		0.302	0.428		0.417	0.349		0.557	0.55
0.419	0.224		0.086	0.085		0.292	0.333		0.416	0.273		0.456	0.486
0.231	0.209		0.059	0.027		0.2	0.414		0.366	0.354		0.551	0.526
0.29	0.24		0.191	0.017		0.275	0.326		0.381	0.295		0.478	0.463
			0.862	0.801
			0.64	0.384
			1.074	0.851
			0.567	0.228
			0.565	0.419
			0.48	0.376
			0.457	0.55
			0.377	0.496
Mean	Mean		Mean	Mean		Mean	Mean		Mean	Mean		Mean	Mean
0.42355	0.4199		0.423036	0.366214		0.43405	0.39545		0.38525	0.31985		0.3821	0.3698
S.E.M	S.E.M		S.E.M	S.E.M		S.E.M	S.E.M		S.E.M	S.E.M		S.E.M	S.E.M
0.0367092	0.0322866		0.0441592	0.0440547		0.0446573	0.0249483		0.0274428	0.020784		0.0221193	0.0211398

## Sheet: Figure 5
a			b			c			d			e
Krebs	Broth		Krebs	CM		Krebs	DSM		Krebs	µV		Krebs	CM-µV
0.4165	0.7723		1.4269	0.9625		0.3901	0.7882		0.3985	0.441		0.9331	1.1882
0.6566	0.8317		1.4328	1.2175		1.6581	1.5978		0.994	1.3486		1.1108	1.0679
0.3558	0.4494		0.5245	1.433		0.3214	2.6659		0.8056	1.1533		1.5302	1.5511
0.8545	0.5205		1.8005	5.4779		1.2386	2.5576		0.8936	1.4461		1.2089	1.542
0.9139	0.736		0.374	1.2212		1.0694	0.8457		0.7383	0.9458		0.7825	0.7714
1.4916	1.2357		1.2037	4.5448		2.3584	3.0439		1.0972	1.0393		1.3557	1.1149
0.6398	0.5968		1.3179	1.0216		1.6947	1.8397		0.8369	1.0667		0.7331	0.8445
1.4773	1.7023		2.1955	2.9636		1.6574	2.4423		1.3406	1.4359		1.2944	1.4869
0.6097	0.9412		2.0377	1.8592		0.9338	0.6109		0.7522	1.368		1.3548	0.9699
1.0397	1.1758		3.5211	2.7678		1.9724	2.6833		1.2052	1.1627		1.7227	1.2467
0.8135	1.2285		0.3315	1.4364		0.6387	1.1885		0.3333	0.9806		1.2978	1.4976
0.6009	0.7784		2.2955	2.9968		3.0959	4.5833		0.7481	1.4611		1.3943	1.2078
0.5811	0.5537		0.58	1.3539		0.2421	0.7579		1.0639	0.9684		0.696	1.0534
1.1544	1.4352		1.6286	2.5477		1.6435	3.1714		0.8817	0.7677		1.2056	1.3626
0.6869	0.7702		0.8697	1.0572		0.3796	0.4808		0.6538	0.9744		0.9863	1.1041
1.4358	1.4418		3.3929	3.795		1.8063	3.163		1.1327	0.6386		1.3929	1.0494
0.8213	0.8472		0.7297	0.888		0.6089	0.7725		0.3695	0.6002		1.3992	0.8424
0.8179	1.1548		1.7529	5.1341		1.9769	4.6154		1.5557	1.6393		0.8842	1.1914
1.452	0.9999		0.6712	1.4045		0.6543	0.9165		0.9018	1.073		0.6423	1.0425
1.325	1.4282		1.6791	5.0509		1.1322	3.2449		1.2021	1.6581		1.0674	1.4862
			0.6435	1.0301
			1.8407	5.168
Mean	Mean		Mean	Mean		Mean	Mean		Mean	Mean		Mean	Mean
0.90721	0.97998		1.4659	2.51508		1.27363	2.09848		0.895235	1.10844		1.14961	1.18105
S.E.M	S.E.M		S.E.M	S.E.M		S.E.M	S.E.M		S.E.M	S.E.M		S.E.M	S.E.M
0.0817453	0.0792931		0.188065	0.347175		0.172679	0.291136		0.0713737	0.0758868		0.0671295	0.0540102

## Sheet: Figure 6
a			b			c			d			e
Krebs	Broth		Krebs	CM		Krebs	DSM		Krebs	µV		Krebs	CM-µV
0.007153	0.006959		0.0141	0.02222		0.01184	0.01247		0.004708	0.00969		0.008913	0.007843
0.003588	0.004748		0.01835	0.02532		0.01374	0.01266		0.009684	0.009804		0.01319	0.01119
0.006349	0.008039		0.009791	0.01434		0.0113	0.02222		0.005357	0.006361		0.008389	0.00646
0.006002	0.008418		0.01235	0.01777		0.01812	0.01336		0.005376	0.008389		0.008292	0.006427
0.009208	0.006398		0.009416	0.02206		0.01372	0.01462		0.008503	0.01		0.008929	0.01075
0.0132	0.006094		0.004838	0.01706		0.01404	0.01593		0.007145	0.009191		0.004386	0.005708
0.01241	0.009766		0.01235	0.007776		0.01	0.01351		0.005357	0.008357		0.0101	0.008818
0.01	0.005216		0.008757	0.007764		0.01092	0.02077		0.007153	0.008749		0.01646	0.009634
0.00576	0.01042		0.008696	0.009843		0.01092	0.01369		0.01042	0.007576		0.005342	0.003388
0.006207	0.009881		0.008576	0.01003		0.01131	0.01188		0.008591	0.009107		0.01323	0.01111
0.005669	0.01237		0.01344	0.01312		0.01166	0.01535		0.006301	0.006812		0.007163	0.00646
0.005669	0.008913		0.01631	0.02907		0.01057	0.02119		0.005593	0.007123		0.01458	0.01377
0.01033	0.005342		0.0137	0.01572		0.007163	0.01298		0.00528	0.01512		0.005184	0.005698
0.008772	0.007918		0.02212	0.02049		0.01022	0.009083		0.009891	0.01106		0.005747	0.006083
0.01157	0.01799		0.0133	0.009524		0.01457	0.001507		0.00811	0.00761		0.008562	0.009459
0.005308	0.005537		0.01154	0.00969		0.01484	0.03279		0.007716	0.009791		0.006707	0.007407
0.004838	0.009102		0.01298	0.01529		0.01188	0.01599		0.006873	0.005889		0.008375	0.00664
0.006435	0.008013		0.005848	0.005274		0.01208	0.02008		0.004188	0.00461		0.008446	0.0101
0.00994	0.01111		0.01005	0.01058		0.007843	0.0154		0.008581	0.00646		0.005618	0.01136
0.01938	0.01225		0.009973	0.01072		0.01152	0.01491		0.01	0.009375		0.005097	0.003546
			0.01014	0.01698
			0.005583	0.0192
Mean	Mean		Mean	Mean		Mean	Mean		Mean	Mean		Mean	Mean
0.0083894	0.0087242		0.011464	0.0149928		0.0119128	0.0155195		0.00724135	0.0085537		0.0086355	0.00809255
S.E.M	S.E.M		S.E.M	S.E.M		S.E.M	S.E.M		S.E.M	S.E.M		S.E.M	S.E.M
0.000837677	0.000706413		0.000875196	0.00133315		0.000551797	0.00136911		0.000431679	0.000502985		0.00075687	0.000620863

## Sheet: Figure 7
a			b			c			d			e
Krebs	Broth		Krebs	CM		Krebs	DSM		Krebs	µV		Krebs	CM-µV
0.551	0.587		0.575	0.257		0.563	1.322		0.618	0.681		0.575	0.677
0.765	0.897		0.944	0.337		0.792	0.951		0.574	0.543		0.746	0.831
0.489	0.579		0.713	0.878		0.693	0.501		0.486	0.688		0.535	0.604
0.569	0.687		0.996	1.199		1.713	1.889		0.479	0.557		0.513	0.501
0.83	0.869		0.572	1.128		0.875	0.596		0.516	0.604		0.747	0.77
0.637	0.67		0.428	1.251		0.66	0.5		0.491	0.645		0.727	0.728
0.854	0.484		0.598	1.19		0.757	0.511		0.603	0.453		0.701	0.725
0.506	0.525		0.967	0.557		0.73	0.336		0.594	0.614		0.534	0.552
0.687	0.513		0.888	0.696		0.146	0.443		0.611	0.677		0.439	0.44
0.493	0.511		0.668	0.717		0.245	0.403		0.485	0.49		0.537	0.579
0.758	0.383		0.484	0.31		0.752	0.742		0.558	0.813		0.527	0.427
0.422	0.417		0.504	0.213		0.42	0.46		0.657	0.81		0.486	0.456
0.526	0.822		0.225	0.25		0.704	0.902		0.464	0.512		0.595	0.663
0.771	0.713		0.205	0.197		0.554	0.427		0.68	0.631		0.555	0.559
0.747	0.767		0.699	0.812		0.696	0.867		0.579	0.35		0.702	0.763
0.76	0.906		0.736	0.919		0.241	0.205		0.596	0.548		0.756	0.739
0.498	0.566		0.594	0.56		0.344	0.755		0.553	0.42		0.379	0.407
0.484	0.845		0.79	0.551		0.309	0.586		0.533	0.436		0.528	0.469
0.692	0.424		0.951	0.886		0.577	0.79		0.857	0.459		0.549	0.568
0.961	0.818		1.275	0.431		0.574	0.807		0.626	0.401		0.557	0.506
			0.679	1.05
			0.6	0.518
Mean	Mean		Mean	Mean		Mean	Mean		Mean	Mean		Mean	Mean
0.65	0.64915		0.685955	0.677591		0.61725	0.69965		0.578	0.5666		0.5844	0.5982
S.E.M	S.E.M		S.E.M	S.E.M		S.E.M	S.E.M		S.E.M	S.E.M		S.E.M	S.E.M
0.0340575	0.0385167		0.0540053	0.0743654		0.0741721	0.0852192		0.0202012	0.0290699		0.0243139	0.0292346
